# Supplementary material for: Specific bacterial microbiome enhances the sexual reproduction and auxospore production of the marine diatom, Odontella
Source: PLoS One. 2022 Oct 19;17(10):e0276305. doi: 10.1371/journal.pone.0276305 (PMC9581435; doi:10.1371/journal.pone.0276305)
Supplement: S1 Table — (TXT) [file pone.0276305.s004.txt]

BioSample Accession	Sample Name	SPUID	Organism	Tax ID	BioProject
SAMN15635486	msm1	msm1	marine metagenome	408172	PRJNA648155
SAMN15635487	msm10	msm10	marine metagenome	408172	PRJNA648155
SAMN15635488	msm101	msm101	marine metagenome	408172	PRJNA648155
SAMN15635489	msm102	msm102	marine metagenome	408172	PRJNA648155
SAMN15635490	msm103	msm103	marine metagenome	408172	PRJNA648155
SAMN15635491	msm104	msm104	marine metagenome	408172	PRJNA648155
SAMN15635492	msm105	msm105	marine metagenome	408172	PRJNA648155
SAMN15635493	msm106	msm106	marine metagenome	408172	PRJNA648155
SAMN15635494	msm107	msm107	marine metagenome	408172	PRJNA648155
SAMN15635495	msm108	msm108	marine metagenome	408172	PRJNA648155
SAMN15635496	msm109	msm109	marine metagenome	408172	PRJNA648155
SAMN15635497	msm11	msm11	marine metagenome	408172	PRJNA648155
SAMN15635498	msm110	msm110	marine metagenome	408172	PRJNA648155
SAMN15635499	msm111	msm111	marine metagenome	408172	PRJNA648155
SAMN15635500	msm112	msm112	marine metagenome	408172	PRJNA648155
SAMN15635501	msm113	msm113	marine metagenome	408172	PRJNA648155
SAMN15635502	msm114	msm114	marine metagenome	408172	PRJNA648155
SAMN15635503	msm115	msm115	marine metagenome	408172	PRJNA648155
SAMN15635504	msm116	msm116	marine metagenome	408172	PRJNA648155
SAMN15635505	msm117	msm117	marine metagenome	408172	PRJNA648155
SAMN15635506	msm118	msm118	marine metagenome	408172	PRJNA648155
SAMN15635507	msm119	msm119	marine metagenome	408172	PRJNA648155
SAMN15635508	msm12	msm12	marine metagenome	408172	PRJNA648155
SAMN15635509	msm120	msm120	marine metagenome	408172	PRJNA648155
SAMN15635510	msm121	msm121	marine metagenome	408172	PRJNA648155
SAMN15635511	msm122	msm122	marine metagenome	408172	PRJNA648155
SAMN15635512	msm123	msm123	marine metagenome	408172	PRJNA648155
SAMN15635513	msm125	msm125	marine metagenome	408172	PRJNA648155
SAMN15635514	msm126	msm126	marine metagenome	408172	PRJNA648155
SAMN15635515	msm128	msm128	marine metagenome	408172	PRJNA648155
SAMN15635516	msm129	msm129	marine metagenome	408172	PRJNA648155
SAMN15635517	msm13	msm13	marine metagenome	408172	PRJNA648155
SAMN15635518	msm130	msm130	marine metagenome	408172	PRJNA648155
SAMN15635519	msm131	msm131	marine metagenome	408172	PRJNA648155
SAMN15635520	msm132	msm132	marine metagenome	408172	PRJNA648155
SAMN15635521	msm133	msm133	marine metagenome	408172	PRJNA648155
SAMN15635522	msm134	msm134	marine metagenome	408172	PRJNA648155
SAMN15635523	msm135	msm135	marine metagenome	408172	PRJNA648155
SAMN15635524	msm136	msm136	marine metagenome	408172	PRJNA648155
SAMN15635525	msm137	msm137	marine metagenome	408172	PRJNA648155
SAMN15635526	msm138	msm138	marine metagenome	408172	PRJNA648155
SAMN15635527	msm139	msm139	marine metagenome	408172	PRJNA648155
SAMN15635528	msm14	msm14	marine metagenome	408172	PRJNA648155
SAMN15635529	msm140	msm140	marine metagenome	408172	PRJNA648155
SAMN15635530	msm142	msm142	marine metagenome	408172	PRJNA648155
SAMN15635531	msm143	msm143	marine metagenome	408172	PRJNA648155
SAMN15635532	msm144	msm144	marine metagenome	408172	PRJNA648155
SAMN15635533	msm145	msm145	marine metagenome	408172	PRJNA648155
SAMN15635534	msm146	msm146	marine metagenome	408172	PRJNA648155
SAMN15635535	msm147	msm147	marine metagenome	408172	PRJNA648155
SAMN15635536	msm148	msm148	marine metagenome	408172	PRJNA648155
SAMN15635537	msm15	msm15	marine metagenome	408172	PRJNA648155
SAMN15635538	msm150	msm150	marine metagenome	408172	PRJNA648155
SAMN15635539	msm151	msm151	marine metagenome	408172	PRJNA648155
SAMN15635540	msm152	msm152	marine metagenome	408172	PRJNA648155
SAMN15635541	msm153	msm153	marine metagenome	408172	PRJNA648155
SAMN15635542	msm154	msm154	marine metagenome	408172	PRJNA648155
SAMN15635543	msm155	msm155	marine metagenome	408172	PRJNA648155
SAMN15635544	msm156	msm156	marine metagenome	408172	PRJNA648155
SAMN15635545	msm157	msm157	marine metagenome	408172	PRJNA648155
SAMN15635546	msm158	msm158	marine metagenome	408172	PRJNA648155
SAMN15635547	msm159	msm159	marine metagenome	408172	PRJNA648155
SAMN15635548	msm16	msm16	marine metagenome	408172	PRJNA648155
SAMN15635549	msm160	msm160	marine metagenome	408172	PRJNA648155
SAMN15635550	msm161	msm161	marine metagenome	408172	PRJNA648155
SAMN15635551	msm162	msm162	marine metagenome	408172	PRJNA648155
SAMN15635552	msm163	msm163	marine metagenome	408172	PRJNA648155
SAMN15635553	msm164	msm164	marine metagenome	408172	PRJNA648155
SAMN15635554	msm165	msm165	marine metagenome	408172	PRJNA648155
SAMN15635555	msm166	msm166	marine metagenome	408172	PRJNA648155
SAMN15635556	msm167	msm167	marine metagenome	408172	PRJNA648155
SAMN15635557	msm168	msm168	marine metagenome	408172	PRJNA648155
SAMN15635558	msm169	msm169	marine metagenome	408172	PRJNA648155
SAMN15635559	msm170	msm170	marine metagenome	408172	PRJNA648155
SAMN15635560	msm171	msm171	marine metagenome	408172	PRJNA648155
SAMN15635561	msm172	msm172	marine metagenome	408172	PRJNA648155
SAMN15635562	msm173	msm173	marine metagenome	408172	PRJNA648155
SAMN15635563	msm174	msm174	marine metagenome	408172	PRJNA648155
SAMN15635564	msm175	msm175	marine metagenome	408172	PRJNA648155
SAMN15635565	msm176	msm176	marine metagenome	408172	PRJNA648155
SAMN15635566	msm177	msm177	marine metagenome	408172	PRJNA648155
SAMN15635567	msm178	msm178	marine metagenome	408172	PRJNA648155
SAMN15635568	msm179	msm179	marine metagenome	408172	PRJNA648155
SAMN15635569	msm18	msm18	marine metagenome	408172	PRJNA648155
SAMN15635570	msm180	msm180	marine metagenome	408172	PRJNA648155
SAMN15635571	msm181	msm181	marine metagenome	408172	PRJNA648155
SAMN15635572	msm182	msm182	marine metagenome	408172	PRJNA648155
SAMN15635573	msm183	msm183	marine metagenome	408172	PRJNA648155
SAMN15635574	msm184	msm184	marine metagenome	408172	PRJNA648155
SAMN15635575	msm185	msm185	marine metagenome	408172	PRJNA648155
SAMN15635576	msm186	msm186	marine metagenome	408172	PRJNA648155
SAMN15635577	msm187	msm187	marine metagenome	408172	PRJNA648155
SAMN15635578	msm188	msm188	marine metagenome	408172	PRJNA648155
SAMN15635579	msm189	msm189	marine metagenome	408172	PRJNA648155
SAMN15635580	msm19	msm19	marine metagenome	408172	PRJNA648155
SAMN15635581	msm191	msm191	marine metagenome	408172	PRJNA648155
SAMN15635582	msm192	msm192	marine metagenome	408172	PRJNA648155
SAMN15635583	msm193	msm193	marine metagenome	408172	PRJNA648155
SAMN15635584	msm194	msm194	marine metagenome	408172	PRJNA648155
SAMN15635585	msm195	msm195	marine metagenome	408172	PRJNA648155
SAMN15635586	msm196	msm196	marine metagenome	408172	PRJNA648155
SAMN15635587	msm197	msm197	marine metagenome	408172	PRJNA648155
SAMN15635588	msm198	msm198	marine metagenome	408172	PRJNA648155
SAMN15635589	msm199	msm199	marine metagenome	408172	PRJNA648155
SAMN15635590	msm2	msm2	marine metagenome	408172	PRJNA648155
SAMN15635591	msm20	msm20	marine metagenome	408172	PRJNA648155
SAMN15635592	msm200	msm200	marine metagenome	408172	PRJNA648155
SAMN15635593	msm201	msm201	marine metagenome	408172	PRJNA648155
SAMN15635594	msm202	msm202	marine metagenome	408172	PRJNA648155
SAMN15635595	msm203	msm203	marine metagenome	408172	PRJNA648155
SAMN15635596	msm204	msm204	marine metagenome	408172	PRJNA648155
SAMN15635597	msm205	msm205	marine metagenome	408172	PRJNA648155
SAMN15635598	msm206	msm206	marine metagenome	408172	PRJNA648155
SAMN15635599	msm207	msm207	marine metagenome	408172	PRJNA648155
SAMN15635600	msm208	msm208	marine metagenome	408172	PRJNA648155
SAMN15635601	msm209	msm209	marine metagenome	408172	PRJNA648155
SAMN15635602	msm21	msm21	marine metagenome	408172	PRJNA648155
SAMN15635603	msm210	msm210	marine metagenome	408172	PRJNA648155
SAMN15635604	msm211	msm211	marine metagenome	408172	PRJNA648155
SAMN15635605	msm212	msm212	marine metagenome	408172	PRJNA648155
SAMN15635606	msm213	msm213	marine metagenome	408172	PRJNA648155
SAMN15635607	msm214	msm214	marine metagenome	408172	PRJNA648155
SAMN15635608	msm215	msm215	marine metagenome	408172	PRJNA648155
SAMN15635609	msm216	msm216	marine metagenome	408172	PRJNA648155
SAMN15635610	msm217	msm217	marine metagenome	408172	PRJNA648155
SAMN15635611	msm218	msm218	marine metagenome	408172	PRJNA648155
SAMN15635612	msm219	msm219	marine metagenome	408172	PRJNA648155
SAMN15635613	msm22	msm22	marine metagenome	408172	PRJNA648155
SAMN15635614	msm220	msm220	marine metagenome	408172	PRJNA648155
SAMN15635615	msm221	msm221	marine metagenome	408172	PRJNA648155
SAMN15635616	msm222	msm222	marine metagenome	408172	PRJNA648155
SAMN15635617	msm223	msm223	marine metagenome	408172	PRJNA648155
SAMN15635618	msm224	msm224	marine metagenome	408172	PRJNA648155
SAMN15635619	msm225	msm225	marine metagenome	408172	PRJNA648155
SAMN15635620	msm226	msm226	marine metagenome	408172	PRJNA648155
SAMN15635621	msm227	msm227	marine metagenome	408172	PRJNA648155
SAMN15635622	msm228	msm228	marine metagenome	408172	PRJNA648155
SAMN15635623	msm229	msm229	marine metagenome	408172	PRJNA648155
SAMN15635624	msm23	msm23	marine metagenome	408172	PRJNA648155
SAMN15635625	msm230	msm230	marine metagenome	408172	PRJNA648155
SAMN15635626	msm232	msm232	marine metagenome	408172	PRJNA648155
SAMN15635627	msm234	msm234	marine metagenome	408172	PRJNA648155
SAMN15635628	msm24	msm24	marine metagenome	408172	PRJNA648155
SAMN15635629	msm25	msm25	marine metagenome	408172	PRJNA648155
SAMN15635630	msm26	msm26	marine metagenome	408172	PRJNA648155
SAMN15635631	msm27	msm27	marine metagenome	408172	PRJNA648155
SAMN15635632	msm29	msm29	marine metagenome	408172	PRJNA648155
SAMN15635633	msm3	msm3	marine metagenome	408172	PRJNA648155
SAMN15635634	msm30	msm30	marine metagenome	408172	PRJNA648155
SAMN15635635	msm31	msm31	marine metagenome	408172	PRJNA648155
SAMN15635636	msm32	msm32	marine metagenome	408172	PRJNA648155
SAMN15635637	msm34	msm34	marine metagenome	408172	PRJNA648155
SAMN15635638	msm35	msm35	marine metagenome	408172	PRJNA648155
SAMN15635639	msm36	msm36	marine metagenome	408172	PRJNA648155
SAMN15635640	msm37	msm37	marine metagenome	408172	PRJNA648155
SAMN15635641	msm39	msm39	marine metagenome	408172	PRJNA648155
SAMN15635642	msm4	msm4	marine metagenome	408172	PRJNA648155
SAMN15635643	msm40	msm40	marine metagenome	408172	PRJNA648155
SAMN15635644	msm41	msm41	marine metagenome	408172	PRJNA648155
SAMN15635645	msm42	msm42	marine metagenome	408172	PRJNA648155
SAMN15635646	msm44	msm44	marine metagenome	408172	PRJNA648155
SAMN15635647	msm45	msm45	marine metagenome	408172	PRJNA648155
SAMN15635648	msm46	msm46	marine metagenome	408172	PRJNA648155
SAMN15635649	msm47	msm47	marine metagenome	408172	PRJNA648155
SAMN15635650	msm48	msm48	marine metagenome	408172	PRJNA648155
SAMN15635651	msm49	msm49	marine metagenome	408172	PRJNA648155
SAMN15635652	msm5	msm5	marine metagenome	408172	PRJNA648155
SAMN15635653	msm50	msm50	marine metagenome	408172	PRJNA648155
SAMN15635654	msm51	msm51	marine metagenome	408172	PRJNA648155
SAMN15635655	msm528	msm528	marine metagenome	408172	PRJNA648155
SAMN15635656	msm529	msm529	marine metagenome	408172	PRJNA648155
SAMN15635657	msm53	msm53	marine metagenome	408172	PRJNA648155
SAMN15635658	msm530	msm530	marine metagenome	408172	PRJNA648155
SAMN15635659	msm531	msm531	marine metagenome	408172	PRJNA648155
SAMN15635660	msm532	msm532	marine metagenome	408172	PRJNA648155
SAMN15635661	msm533	msm533	marine metagenome	408172	PRJNA648155
SAMN15635662	msm534	msm534	marine metagenome	408172	PRJNA648155
SAMN15635663	msm535	msm535	marine metagenome	408172	PRJNA648155
SAMN15635664	msm536	msm536	marine metagenome	408172	PRJNA648155
SAMN15635665	msm537	msm537	marine metagenome	408172	PRJNA648155
SAMN15635666	msm538	msm538	marine metagenome	408172	PRJNA648155
SAMN15635667	msm539	msm539	marine metagenome	408172	PRJNA648155
SAMN15635668	msm54	msm54	marine metagenome	408172	PRJNA648155
SAMN15635669	msm540	msm540	marine metagenome	408172	PRJNA648155
SAMN15635670	msm541	msm541	marine metagenome	408172	PRJNA648155
SAMN15635671	msm542	msm542	marine metagenome	408172	PRJNA648155
SAMN15635672	msm543	msm543	marine metagenome	408172	PRJNA648155
SAMN15635673	msm544	msm544	marine metagenome	408172	PRJNA648155
SAMN15635674	msm545	msm545	marine metagenome	408172	PRJNA648155
SAMN15635675	msm546	msm546	marine metagenome	408172	PRJNA648155
SAMN15635676	msm547	msm547	marine metagenome	408172	PRJNA648155
SAMN15635677	msm548	msm548	marine metagenome	408172	PRJNA648155
SAMN15635678	msm549	msm549	marine metagenome	408172	PRJNA648155
SAMN15635679	msm55	msm55	marine metagenome	408172	PRJNA648155
SAMN15635680	msm550	msm550	marine metagenome	408172	PRJNA648155
SAMN15635681	msm551	msm551	marine metagenome	408172	PRJNA648155
SAMN15635682	msm552	msm552	marine metagenome	408172	PRJNA648155
SAMN15635683	msm553	msm553	marine metagenome	408172	PRJNA648155
SAMN15635684	msm554	msm554	marine metagenome	408172	PRJNA648155
SAMN15635685	msm555	msm555	marine metagenome	408172	PRJNA648155
SAMN15635686	msm556	msm556	marine metagenome	408172	PRJNA648155
SAMN15635687	msm557	msm557	marine metagenome	408172	PRJNA648155
SAMN15635688	msm558	msm558	marine metagenome	408172	PRJNA648155
SAMN15635689	msm559	msm559	marine metagenome	408172	PRJNA648155
SAMN15635690	msm56	msm56	marine metagenome	408172	PRJNA648155
SAMN15635691	msm560	msm560	marine metagenome	408172	PRJNA648155
SAMN15635692	msm561	msm561	marine metagenome	408172	PRJNA648155
SAMN15635693	msm562	msm562	marine metagenome	408172	PRJNA648155
SAMN15635694	msm563	msm563	marine metagenome	408172	PRJNA648155
SAMN15635695	msm564	msm564	marine metagenome	408172	PRJNA648155
SAMN15635696	msm565	msm565	marine metagenome	408172	PRJNA648155
SAMN15635697	msm566	msm566	marine metagenome	408172	PRJNA648155
SAMN15635698	msm567	msm567	marine metagenome	408172	PRJNA648155
SAMN15635699	msm568	msm568	marine metagenome	408172	PRJNA648155
SAMN15635700	msm569	msm569	marine metagenome	408172	PRJNA648155
SAMN15635701	msm57	msm57	marine metagenome	408172	PRJNA648155
SAMN15635702	msm570	msm570	marine metagenome	408172	PRJNA648155
SAMN15635703	msm571	msm571	marine metagenome	408172	PRJNA648155
SAMN15635704	msm572	msm572	marine metagenome	408172	PRJNA648155
SAMN15635705	msm573	msm573	marine metagenome	408172	PRJNA648155
SAMN15635706	msm574	msm574	marine metagenome	408172	PRJNA648155
SAMN15635707	msm575	msm575	marine metagenome	408172	PRJNA648155
SAMN15635708	msm576	msm576	marine metagenome	408172	PRJNA648155
SAMN15635709	msm577	msm577	marine metagenome	408172	PRJNA648155
SAMN15635710	msm578	msm578	marine metagenome	408172	PRJNA648155
SAMN15635711	msm579	msm579	marine metagenome	408172	PRJNA648155
SAMN15635712	msm58	msm58	marine metagenome	408172	PRJNA648155
SAMN15635713	msm580	msm580	marine metagenome	408172	PRJNA648155
SAMN15635714	msm581	msm581	marine metagenome	408172	PRJNA648155
SAMN15635715	msm582	msm582	marine metagenome	408172	PRJNA648155
SAMN15635716	msm583	msm583	marine metagenome	408172	PRJNA648155
SAMN15635717	msm584	msm584	marine metagenome	408172	PRJNA648155
SAMN15635718	msm585	msm585	marine metagenome	408172	PRJNA648155
SAMN15635719	msm586	msm586	marine metagenome	408172	PRJNA648155
SAMN15635720	msm587	msm587	marine metagenome	408172	PRJNA648155
SAMN15635721	msm588	msm588	marine metagenome	408172	PRJNA648155
SAMN15635722	msm589	msm589	marine metagenome	408172	PRJNA648155
SAMN15635723	msm59	msm59	marine metagenome	408172	PRJNA648155
SAMN15635724	msm590	msm590	marine metagenome	408172	PRJNA648155
SAMN15635725	msm591	msm591	marine metagenome	408172	PRJNA648155
SAMN15635726	msm593	msm593	marine metagenome	408172	PRJNA648155
SAMN15635727	msm594	msm594	marine metagenome	408172	PRJNA648155
SAMN15635728	msm595	msm595	marine metagenome	408172	PRJNA648155
SAMN15635729	msm596	msm596	marine metagenome	408172	PRJNA648155
SAMN15635730	msm597	msm597	marine metagenome	408172	PRJNA648155
SAMN15635731	msm598	msm598	marine metagenome	408172	PRJNA648155
SAMN15635732	msm599	msm599	marine metagenome	408172	PRJNA648155
SAMN15635733	msm6	msm6	marine metagenome	408172	PRJNA648155
SAMN15635734	msm60	msm60	marine metagenome	408172	PRJNA648155
SAMN15635735	msm600	msm600	marine metagenome	408172	PRJNA648155
SAMN15635736	msm601	msm601	marine metagenome	408172	PRJNA648155
SAMN15635737	msm602	msm602	marine metagenome	408172	PRJNA648155
SAMN15635738	msm604	msm604	marine metagenome	408172	PRJNA648155
SAMN15635739	msm605	msm605	marine metagenome	408172	PRJNA648155
SAMN15635740	msm606	msm606	marine metagenome	408172	PRJNA648155
SAMN15635741	msm608	msm608	marine metagenome	408172	PRJNA648155
SAMN15635742	msm61	msm61	marine metagenome	408172	PRJNA648155
SAMN15635743	msm610	msm610	marine metagenome	408172	PRJNA648155
SAMN15635744	msm611	msm611	marine metagenome	408172	PRJNA648155
SAMN15635745	msm612	msm612	marine metagenome	408172	PRJNA648155
SAMN15635746	msm613	msm613	marine metagenome	408172	PRJNA648155
SAMN15635747	msm614	msm614	marine metagenome	408172	PRJNA648155
SAMN15635748	msm616	msm616	marine metagenome	408172	PRJNA648155
SAMN15635749	msm617	msm617	marine metagenome	408172	PRJNA648155
SAMN15635750	msm618	msm618	marine metagenome	408172	PRJNA648155
SAMN15635751	msm619	msm619	marine metagenome	408172	PRJNA648155
SAMN15635752	msm62	msm62	marine metagenome	408172	PRJNA648155
SAMN15635753	msm621	msm621	marine metagenome	408172	PRJNA648155
SAMN15635754	msm622	msm622	marine metagenome	408172	PRJNA648155
SAMN15635755	msm623	msm623	marine metagenome	408172	PRJNA648155
SAMN15635756	msm624	msm624	marine metagenome	408172	PRJNA648155
SAMN15635757	msm626	msm626	marine metagenome	408172	PRJNA648155
SAMN15635758	msm627	msm627	marine metagenome	408172	PRJNA648155
SAMN15635759	msm628	msm628	marine metagenome	408172	PRJNA648155
SAMN15635760	msm629	msm629	marine metagenome	408172	PRJNA648155
SAMN15635761	msm63	msm63	marine metagenome	408172	PRJNA648155
SAMN15635762	msm64	msm64	marine metagenome	408172	PRJNA648155
SAMN15635763	msm65	msm65	marine metagenome	408172	PRJNA648155
SAMN15635764	msm66	msm66	marine metagenome	408172	PRJNA648155
SAMN15635765	msm67	msm67	marine metagenome	408172	PRJNA648155
SAMN15635766	msm69	msm69	marine metagenome	408172	PRJNA648155
SAMN15635767	msm7	msm7	marine metagenome	408172	PRJNA648155
SAMN15635768	msm71	msm71	marine metagenome	408172	PRJNA648155
SAMN15635769	msm72	msm72	marine metagenome	408172	PRJNA648155
SAMN15635770	msm73	msm73	marine metagenome	408172	PRJNA648155
SAMN15635771	msm74	msm74	marine metagenome	408172	PRJNA648155
SAMN15635772	msm75	msm75	marine metagenome	408172	PRJNA648155
SAMN15635773	msm77	msm77	marine metagenome	408172	PRJNA648155
SAMN15635774	msm78	msm78	marine metagenome	408172	PRJNA648155
SAMN15635775	msm79	msm79	marine metagenome	408172	PRJNA648155
SAMN15635776	msm8	msm8	marine metagenome	408172	PRJNA648155
SAMN15635777	msm80	msm80	marine metagenome	408172	PRJNA648155
SAMN15635778	msm81	msm81	marine metagenome	408172	PRJNA648155
SAMN15635779	msm82	msm82	marine metagenome	408172	PRJNA648155
SAMN15635780	msm83	msm83	marine metagenome	408172	PRJNA648155
SAMN15635781	msm84	msm84	marine metagenome	408172	PRJNA648155
SAMN15635782	msm85	msm85	marine metagenome	408172	PRJNA648155
SAMN15635783	msm86	msm86	marine metagenome	408172	PRJNA648155
SAMN15635784	msm87	msm87	marine metagenome	408172	PRJNA648155
SAMN15635785	msm88	msm88	marine metagenome	408172	PRJNA648155
SAMN15635786	msm89	msm89	marine metagenome	408172	PRJNA648155
SAMN15635787	msm9	msm9	marine metagenome	408172	PRJNA648155
SAMN15635788	msm90	msm90	marine metagenome	408172	PRJNA648155
SAMN15635789	msm91	msm91	marine metagenome	408172	PRJNA648155
SAMN15635790	msm92	msm92	marine metagenome	408172	PRJNA648155
SAMN15635791	msm94	msm94	marine metagenome	408172	PRJNA648155
SAMN15635792	msm95	msm95	marine metagenome	408172	PRJNA648155
SAMN15635793	msm96	msm96	marine metagenome	408172	PRJNA648155
SAMN15635794	msm97	msm97	marine metagenome	408172	PRJNA648155
SAMN15635795	msm98	msm98	marine metagenome	408172	PRJNA648155
SAMN15635796	msm99	msm99	marine metagenome	408172	PRJNA648155
