# Supplementary material for: Specific bacterial microbiome enhances the sexual reproduction and auxospore production of the marine diatom, Odontella
Source: PLoS One. 2022 Oct 19;17(10):e0276305. doi: 10.1371/journal.pone.0276305 (PMC9581435; doi:10.1371/journal.pone.0276305)
Supplement: S2 Table — (TXT) [file pone.0276305.s005.txt]

#OTU ID	ODO3	ODO4	ODO1	ODO2
k__Bacteria;p__Proteobacteria;c__Alphaproteobacteria;o__Rhodobacterales;f__Rhodobacteraceae	58.33%	21.51%	68.04%	72.58%
k__Bacteria;p__Bacteroidetes;c__Flavobacteriia;o__Flavobacteriales;f__Flavobacteriaceae	5.94%	36.29%	3.03%	3.22%
k__Bacteria;p__Proteobacteria;c__Gammaproteobacteria;o__Alteromonadales;f__Alteromonadaceae	28.86%	0.03%	3.94%	5.19%
k__Bacteria;p__Proteobacteria;c__Betaproteobacteria;o__Methylophilales;f__Methylophilaceae	0.00%	28.74%	0.14%	0.09%
k__Bacteria;p__Bacteroidetes;c__Flavobacteriia;o__Flavobacteriales;f__Cryomorphaceae	1.27%	0.03%	15.51%	9.66%
k__Bacteria;p__Proteobacteria;c__Alphaproteobacteria;o__Rhodospirillales;f__Rhodospirillaceae	0.00%	10.74%	0.78%	1.12%
k__Bacteria;p__Proteobacteria;c__Alphaproteobacteria;o__Rhodobacterales;f__Hyphomonadaceae	0.00%	0.00%	2.26%	3.75%
k__Bacteria;p__Proteobacteria;c__Gammaproteobacteria;o__Thiotrichales;f__Piscirickettsiaceae	0.05%	0.21%	3.34%	1.10%
k__Bacteria;p__Bacteroidetes;c__Flavobacteriia;o__Flavobacteriales;f__	4.17%	0.00%	0.00%	0.00%
k__Bacteria;p__Proteobacteria;c__Alphaproteobacteria;o__;f__	0.09%	1.20%	0.53%	0.89%
k__Bacteria;p__Firmicutes;c__Bacilli;o__Bacillales;f__Bacillaceae	0.00%	0.59%	0.91%	0.92%
k__Bacteria;p__Proteobacteria;c__Alphaproteobacteria;o__Rhizobiales;f__Phyllobacteriaceae	0.00%	0.00%	0.64%	0.71%
k__Bacteria;p__Proteobacteria;c__Gammaproteobacteria;o__Alteromonadales;f__HTCC2188	0.05%	0.28%	0.18%	0.37%
k__Bacteria;p__Proteobacteria;c__Gammaproteobacteria;o__Vibrionales;f__Vibrionaceae	0.16%	0.06%	0.07%	0.13%
k__Bacteria;p__Proteobacteria;c__Gammaproteobacteria;o__Vibrionales;f__Pseudoalteromonadaceae	0.09%	0.13%	0.08%	0.10%
No blast hit;Other;Other;Other;Other	0.20%	0.00%	0.12%	0.02%
k__Bacteria;p__Proteobacteria;c__Gammaproteobacteria;o__Oceanospirillales;f__Halomonadaceae	0.11%	0.02%	0.11%	0.04%
k__Bacteria;p__Firmicutes;c__Clostridia;o__Clostridiales;f__Ruminococcaceae	0.18%	0.00%	0.01%	0.00%
k__Bacteria;p__Proteobacteria;c__Gammaproteobacteria;o__Oceanospirillales;f__	0.09%	0.00%	0.02%	0.01%
k__Bacteria;p__Proteobacteria;c__Alphaproteobacteria;o__Rickettsiales;f__Pelagibacteraceae	0.00%	0.01%	0.08%	0.01%
k__Bacteria;p__Proteobacteria;c__Gammaproteobacteria;o__Alteromonadales;f__OM60	0.02%	0.04%	0.04%	0.00%
k__Bacteria;p__Proteobacteria;c__Gammaproteobacteria;o__Oceanospirillales;f__Oceanospirillaceae	0.07%	0.00%	0.00%	0.01%
k__Bacteria;p__Proteobacteria;c__Alphaproteobacteria;o__Sphingomonadales;f__	0.07%	0.00%	0.00%	0.00%
k__Bacteria;p__Proteobacteria;c__Gammaproteobacteria;o__HTCC2188;f__HTCC2089	0.02%	0.01%	0.02%	0.00%
k__Bacteria;p__Verrucomicrobia;c__Verrucomicrobiae;o__Verrucomicrobiales;f__Verrucomicrobiaceae	0.00%	0.03%	0.02%	0.00%
k__Bacteria;p__Proteobacteria;c__Gammaproteobacteria;o__Alteromonadales;f__Idiomarinaceae	0.05%	0.00%	0.00%	0.00%
k__Bacteria;p__Actinobacteria;c__Acidimicrobiia;o__Acidimicrobiales;f__OCS155	0.02%	0.01%	0.01%	0.00%
k__Bacteria;p__Bacteroidetes;c__[Saprospirae];o__[Saprospirales];f__Saprospiraceae	0.00%	0.01%	0.03%	0.00%
k__Bacteria;p__Proteobacteria;c__Betaproteobacteria;o__Burkholderiales;f__Comamonadaceae	0.02%	0.00%	0.02%	0.00%
k__Bacteria;p__Proteobacteria;c__Gammaproteobacteria;o__Enterobacteriales;f__Enterobacteriaceae	0.02%	0.01%	0.00%	0.00%
k__Bacteria;p__Verrucomicrobia;c__Opitutae;o__Puniceicoccales;f__Puniceicoccaceae	0.00%	0.02%	0.01%	0.01%
k__Bacteria;p__Bacteroidetes;c__[Rhodothermi];o__[Rhodothermales];f__[Balneolaceae]	0.00%	0.01%	0.02%	0.00%
k__Archaea;p__Euryarchaeota;c__Thermoplasmata;o__E2;f__Marine group II	0.02%	0.00%	0.00%	0.00%
k__Bacteria;p__Proteobacteria;c__Epsilonproteobacteria;o__Campylobacterales;f__Campylobacteraceae	0.02%	0.00%	0.00%	0.00%
k__Bacteria;p__Proteobacteria;c__Alphaproteobacteria;o__Kiloniellales;f__Kiloniellaceae	0.00%	0.00%	0.02%	0.00%
k__Bacteria;p__Proteobacteria;c__Alphaproteobacteria;o__Rhizobiales;f__	0.02%	0.00%	0.00%	0.00%
k__Bacteria;p__Proteobacteria;c__Deltaproteobacteria;o__Desulfobacterales;f__Desulfobacteraceae	0.02%	0.00%	0.00%	0.00%
k__Bacteria;p__Proteobacteria;c__Gammaproteobacteria;o__Legionellales;f__Coxiellaceae	0.02%	0.00%	0.00%	0.00%
k__Bacteria;p__Proteobacteria;c__Betaproteobacteria;o__Nitrosomonadales;f__Nitrosomonadaceae	0.00%	0.02%	0.00%	0.00%
k__Bacteria;p__Proteobacteria;c__Gammaproteobacteria;o__Pseudomonadales;f__Moraxellaceae	0.00%	0.02%	0.00%	0.00%
k__Bacteria;p__Proteobacteria;c__Gammaproteobacteria;o__Oceanospirillales;f__Alcanivoracaceae	0.00%	0.00%	0.02%	0.00%
k__Bacteria;p__Proteobacteria;c__Gammaproteobacteria;o__Pseudomonadales;f__Pseudomonadaceae	0.00%	0.01%	0.00%	0.00%
k__Bacteria;p__Proteobacteria;c__Gammaproteobacteria;o__Oceanospirillales;f__SUP05	0.00%	0.00%	0.01%	0.00%
k__Bacteria;p__Bacteroidetes;c__Cytophagia;o__Cytophagales;f__Flammeovirgaceae	0.00%	0.00%	0.00%	0.00%
k__Bacteria;p__Proteobacteria;c__Deltaproteobacteria;o__Desulfobacterales;f__Desulfobulbaceae	0.00%	0.00%	0.00%	0.00%
k__Bacteria;p__Actinobacteria;c__Acidimicrobiia;o__Acidimicrobiales;f__koll13	0.00%	0.00%	0.00%	0.00%
k__Bacteria;p__Actinobacteria;c__Actinobacteria;o__Actinomycetales;f__Microbacteriaceae	0.00%	0.00%	0.00%	0.00%
k__Bacteria;p__Proteobacteria;c__Alphaproteobacteria;o__Rhizobiales;f__Bradyrhizobiaceae	0.00%	0.00%	0.00%	0.00%
k__Bacteria;p__Proteobacteria;c__Betaproteobacteria;o__SC-I-84;f__	0.00%	0.00%	0.00%	0.00%
k__Bacteria;p__Proteobacteria;c__Deltaproteobacteria;o__Myxococcales;f__OM27	0.00%	0.00%	0.00%	0.00%
k__Bacteria;p__Proteobacteria;c__Gammaproteobacteria;o__Alteromonadales;f__Colwelliaceae	0.00%	0.00%	0.00%	0.00%
k__Bacteria;p__Proteobacteria;c__Gammaproteobacteria;o__Alteromonadales;f__Psychromonadaceae	0.00%	0.00%	0.00%	0.00%
k__Bacteria;p__Verrucomicrobia;c__Opitutae;o__HA64;f__	0.00%	0.00%	0.00%	0.00%
k__Bacteria;p__Bacteroidetes;c__Sphingobacteriia;o__Sphingobacteriales;f__NS11-12	0.00%	0.00%	0.00%	0.00%
k__Bacteria;p__Proteobacteria;c__Gammaproteobacteria;o__[Marinicellales];f__[Marinicellaceae]	0.00%	0.00%	0.00%	0.00%
k__Bacteria;p__Bacteroidetes;c__Bacteroidia;o__Bacteroidales;f__Porphyromonadaceae	0.00%	0.00%	0.00%	0.00%
k__Bacteria;p__Proteobacteria;c__Gammaproteobacteria;o__Alteromonadales;f__	0.00%	0.00%	0.00%	0.00%
k__Bacteria;p__Bacteroidetes;c__Bacteroidia;o__Bacteroidales;f__	0.00%	0.00%	0.00%	0.00%
k__Bacteria;p__Proteobacteria;c__Gammaproteobacteria;o__Alteromonadales;f__[Chromatiaceae]	0.00%	0.00%	0.00%	0.00%
k__Bacteria;p__Planctomycetes;c__Planctomycetia;o__Pirellulales;f__Pirellulaceae	0.00%	0.00%	0.00%	0.00%
k__Bacteria;p__Proteobacteria;c__Alphaproteobacteria;o__Kiloniellales;f__	0.00%	0.00%	0.00%	0.00%
k__Bacteria;p__Proteobacteria;c__Betaproteobacteria;o__;f__	0.00%	0.00%	0.00%	0.00%
